# Supplementary material for: Analytical challenges of untargeted GC-MS-based metabolomics and the critical issues in selecting the data processing strategy
Source: F1000Res. 2017 Jun 22;6:967. [Version 1] doi: 10.12688/f1000research.11823.1 (PMC5553085; doi:10.12688/f1000research.11823.1)
Supplement: Pre-processed raw data and the data further processed with the data normalisation methods used in this study are available in Excel files — Raw is the unadjusted data; CRMN.norm, EigenMS.norm, PQN.norm, SVR.norm, LOWESS.norm are the data further processed with the corresponding normalisation methods; Injection sequence describes the injection order of the GC-MS experiment. This information is used for QC-based normalisation. [file f1000research-6-12777-s0000.tgz]

Archive with 1 entries (1 files):
- 35360704-9f7f-4bdd-a0cd-668a80b7f65b_Dataset_1.zip
