# Supplementary material for: Analytical challenges of untargeted GC-MS-based metabolomics and the critical issues in selecting the data processing strategy
Source: F1000Res. 2017 Jun 22;6:967. [Version 1] doi: 10.12688/f1000research.11823.1 (PMC5553085; doi:10.12688/f1000research.11823.1)
Supplement: Supplementary file 4 [file f1000research-6-12777-s0003.tgz › 4f4def1f-675e-4488-94f6-a8ae6044e330.xlsx]

## Sheet: EigenMS
		First	trimester			Second	trimester			Third	trimester
	Metabolite	p-value	Coefficient	Adjusted p-value	Adjusted Coefficient	p-value	Coefficient	Adjusted p-value	Adjusted Coefficient	p-value	Coefficient	Adjusted p-value	Adjusted Coefficient
1	Benzene, (1-methylethyl)-	0.0666168	-8.16682e-05	0.22282	-6.04139e-05	0.634807	-1.58817e-05	0.819569	-8.74547e-06	0.43639	-2.34157e-05	0.599649	-1.71552e-05
2	Hexanoic acid, methyl ester	0.572371	5.90037e-06	0.568955	7.24666e-06	0.552735	6.13308e-06	0.499507	9.47778e-06	0.618553	5.09656e-06	0.758264	3.86861e-06
3	Benzene, 1,3-dimethyl-	0.571117	-2.56362e-07	0.95392	2.88812e-08	0.59794	-1.70521e-07	0.956676	-2.08503e-08	0.739715	-1.14423e-07	0.85273	-7.11147e-08
4	Benzene, 1-ethyl-2-methyl-	0.544545	-1.62126e-05	0.846913	-5.61089e-06	0.946735	-1.00573e-06	0.95627	-1.00358e-06	0.506227	-1.40761e-05	0.509196	-1.52148e-05
5	Benzene, 1,2,4-trimethyl-	0.315694	-4.96489e-05	0.894748	-7.29479e-06	0.900608	3.13238e-06	0.954889	-1.71898e-06	0.454076	-2.97608e-05	0.476091	-3.10801e-05
6	Benzene, 1,3,5-trimethyl	0.60427	-1.17203e-05	0.862298	4.39671e-06	0.48486	-1.17446e-05	0.880761	-2.91238e-06	0.503346	-1.13232e-05	0.535323	-1.15764e-05
7	Hexane, 3-methoxy-3-methyl-	0.235109	-0.000140416	0.396754	-0.000107389	0.972066	-2.89875e-06	0.585533	5.3443e-05	0.172299	-0.000139766	0.347829	-0.000104993
8	Benzene, 1-methyl-3-propyl-	0.264519	-5.38591e-05	0.803679	-1.31922e-05	0.198767	-5.30883e-05	0.459377	-3.38369e-05	0.159154	-5.71988e-05	0.285003	-4.64411e-05
9	Benzene, 1-ethyl-3,5-dimethyl-	0.0964362	-7.49101e-05	0.173847	-6.18119e-05	0.304825	-3.6904e-05	0.520446	-2.61269e-05	0.856312	-5.32928e-06	0.776101	-9.11712e-06
10	2-Hexenoic acid, methyl ester	0.590841	8.29578e-06	0.588519	9.77999e-06	0.562323	9.04009e-06	0.588256	1.10249e-05	0.747216	4.90029e-06	0.941588	1.38368e-06
11	Pentadecane	0.550867	3.77596e-05	0.509899	4.94905e-05	0.570662	3.47603e-05	0.665139	3.51103e-05	0.746772	2.00413e-05	0.926227	7.07998e-06
12	Benzene, 1-ethyl-3-methyl-	0.3998	-1.80338e-05	0.954025	-1.36621e-06	0.308318	-1.6925e-05	0.571315	-1.06585e-05	0.428141	-1.33419e-05	0.460497	-1.35351e-05
13	Benzene, 1,4-diethyl-	0.29461	-4.79496e-05	0.823196	-1.14609e-05	0.743299	-1.11042e-05	0.811599	9.12953e-06	0.285983	-4.15171e-05	0.301455	-4.31199e-05
14	Benzene, 1-ethyl-2,4-dimethyl-	0.819421	-1.03465e-05	0.535548	3.15484e-05	0.343	-3.80833e-05	0.757372	-1.40056e-05	0.365235	-3.53223e-05	0.400517	-3.53482e-05
15	Benzene, 2-ethyl-1,4-dimethyl-	0.55041	-1.22613e-05	0.878504	3.44289e-06	0.413645	-1.31741e-05	0.700607	-6.91475e-06	0.361772	-1.52654e-05	0.396313	-1.53465e-05
16	Benzeneethanol, .beta.-ethenyl-	0.823521	3.38238e-05	0.429357	0.000137122	0.631618	-7.56532e-05	0.608567	-8.95864e-05	0.99288	-1.16227e-06	0.688231	-5.60265e-05
17	Benzene, 2-ethyl-1,3-dimethyl-	0.403015	-1.06719e-05	0.949756	-8.80729e-07	0.319038	-1.00266e-05	0.529935	-7.10571e-06	0.42526	-8.02315e-06	0.439801	-8.37074e-06
18	Benzene, 1,2,4,5-tetramethyl-	0.470886	-4.93918e-06	0.985714	1.33849e-07	0.314088	-5.42339e-06	0.529235	-3.81424e-06	0.386427	-4.67765e-06	0.416287	-4.73802e-06
19	Benzene, 1-methyl-2-(2-propenyl)-	0.928084	5.75261e-06	0.544088	4.34562e-05	0.344512	-4.87163e-05	0.510045	-3.86022e-05	0.365587	-4.55838e-05	0.36814	-4.95196e-05
20	Benzene, 1,2,3,5-tetramethyl-	0.574417	-1.07902e-05	0.907711	2.46724e-06	0.393633	-1.32082e-05	0.571365	-9.93543e-06	0.421477	-1.24276e-05	0.436149	-1.29712e-05
21	1H-Indene, 2,3-dihydro-5-methyl-	0.460967	-3.9356e-05	0.868983	-9.65912e-06	0.298125	-4.36281e-05	0.636927	-2.23566e-05	0.452152	-3.3102e-05	0.491196	-3.27322e-05
22	5-Hexenoic acid, methyl ester	0.582585	1.25811e-05	0.604551	1.41676e-05	0.623562	1.08902e-05	0.686527	1.19389e-05	0.655332	9.85884e-06	0.83069	5.92574e-06
23	Decanoic acid, methyl ester	0.623762	2.82732e-05	0.558435	3.97053e-05	0.549195	3.34679e-05	0.637916	3.45581e-05	0.707455	2.11689e-05	0.933568	5.89972e-06
24	Benzene, pentamethyl-	0.541564	2.99604e-05	0.492936	3.98671e-05	0.661692	2.09021e-05	0.778032	1.83371e-05	0.89119	6.52669e-06	0.853703	-1.0916e-05
25	Dodecanoic acid, methyl ester	0.637794	1.06152e-05	0.534525	1.68524e-05	0.615113	9.49962e-06	0.436652	1.87326e-05	0.342376	-1.84073e-05	0.348906	-2.12651e-05
26	Tridecanoic acid, methyl ester	0.434258	-3.22614e-06	0.834902	-9.21946e-07	0.29729	-3.26884e-06	0.459149	-2.57741e-06	0.354742	-2.89615e-06	0.366459	-3.01145e-06
27	Naphthalene	0.722218	1.59112e-06	0.623405	2.65407e-06	0.721632	1.45257e-06	0.723273	1.96027e-06	0.833776	8.4627e-07	0.967917	-2.00812e-07
28	Methyl tetradecanoate	0.113224	8.59149e-06	0.13398	8.94632e-06	0.448637	1.81346e-06	0.536583	1.86906e-06	0.110468	-3.91359e-06	0.259321	-2.93592e-06
29	Naphthalene, 1-methyl-	0.614471	1.0965e-06	0.606414	1.3404e-06	0.580496	1.15111e-06	0.688795	1.12517e-06	0.71066	7.73829e-07	0.940012	1.96801e-07
30	Pentadecanoic acid, methyl ester	0.202892	3.5794e-05	0.331768	2.96088e-05	0.790064	6.05846e-06	0.765151	7.93062e-06	0.274319	-2.17603e-05	0.295919	-2.37434e-05
31	Naphthalene, 2-methyl-	0.619082	2.24431e-06	0.610822	2.74933e-06	0.601538	2.25173e-06	0.689723	2.31656e-06	0.701475	1.66073e-06	0.931306	4.68047e-07
32	Naphthalene, 2,6-dimethyl-	0.589515	2.37954e-06	0.579351	2.91012e-06	0.565679	2.41658e-06	0.659874	2.47755e-06	0.82948	9.11712e-07	0.989954	-6.62694e-08
33	Hexadecanoic acid, methyl ester	0.005927	1.63358e-06	0.0391593	1.32001e-06	0.152278	4.59246e-07	0.441058	3.01069e-07	0.892488	-4.68758e-08	0.696026	-1.49344e-07
34	Naphthalene, 1,4-dimethyl-	0.609099	2.47029e-06	0.581831	3.17015e-06	0.600248	2.414e-06	0.6979	2.41468e-06	0.735954	1.56704e-06	0.953906	3.34554e-07
35	Heptadecanoic acid, methyl ester	0.293259	7.25619e-05	0.236591	9.20469e-05	0.054611	0.000108709	0.0649709	0.000122283	0.637376	2.06373e-05	0.644281	-2.42745e-05
36	9-Hexadecenoic acid, methyl ester, (E)-	0.0379562	0.000121662	0.185598	8.5189e-05	0.796507	-1.17453e-05	0.506767	-3.67645e-05	0.718257	1.71705e-05	0.800068	-1.35487e-05
37	9-Hexadecenoic acid, methyl ester, (Z)-	0.111478	2.2208e-05	0.155492	2.26011e-05	0.739227	1.57644e-06	0.98097	1.34203e-07	0.167136	-8.54869e-06	0.166957	-9.18051e-06
38	Hexadecanoic acid, 14-methyl, methyl ester	0.315058	1.90922e-05	0.499822	1.36192e-05	0.85443	-3.13824e-06	0.884119	-2.7148e-06	0.4723	-9.01323e-06	0.270761	-1.75301e-05
39	2,4-Di-tert-butylphenol	0.650052	2.41231e-06	0.592962	3.42425e-06	0.551913	2.94506e-06	0.57298	3.68605e-06	0.790443	1.31103e-06	0.99501	-3.88276e-08
40	cis-10-Heptadecenoic acid, methyl ester	0.575419	7.65118e-05	0.999904	-1.84335e-08	0.61249	6.02993e-05	0.904215	-1.59162e-05	0.241387	-0.000142072	0.0390264	-0.000307533
41	Methyl stearate	0.339179	8.66763e-07	0.266004	1.09745e-06	0.535662	5.13623e-07	0.390727	8.26409e-07	0.422741	-5.14378e-07	0.667137	-3.02666e-07
42	9-Octadecenoic acid, methyl ester, (E)-	0.0345185	4.42972e-06	0.122521	3.65992e-06	0.909583	-1.86245e-07	0.203988	-2.70444e-06	0.338626	1.20754e-06	0.98475	-2.73379e-08
43	9-Octadecenoic acid (Z)-, methyl ester	0.0470255	4.62166e-05	0.181237	3.34731e-05	0.752263	4.79928e-06	0.517697	-1.1735e-05	0.957158	-7.73672e-07	0.333714	-1.65271e-05
44	Nonadecanoic acid, methyl ester	0.454106	-7.27963e-07	0.826745	-2.28274e-07	0.312174	-7.77778e-07	0.43632	-6.56449e-07	0.44443	-6.00745e-07	0.433666	-6.51285e-07
45	9,12-Octadecadienoic acid, methyl ester	0.0693138	0.000311509	0.0588116	0.000352947	0.561334	-3.69453e-05	0.899644	9.04259e-06	0.0856459	-0.000134696	0.361659	-7.7095e-05
46	9,12-Octadecadienoic acid (Z,Z)-, methyl ester	0.269788	9.42829e-07	0.540472	5.98089e-07	0.518073	-3.43578e-07	0.906269	-7.37734e-08	0.344465	-5.61212e-07	0.608244	-3.29317e-07
47	Eicosanoic acid, methyl ester	0.980658	-3.90544e-07	0.895962	2.36283e-06	0.322189	-9.7673e-06	0.248579	-1.31404e-05	0.694173	-3.24841e-06	0.648907	-4.0501e-06
48	gamma.-Linolenic acid, methyl ester	0.826011	-8.96879e-06	0.989134	-6.48159e-07	0.950354	-1.63977e-06	0.70762	1.24658e-05	0.105788	-5.79883e-05	0.268803	-4.25718e-05
49	9,12,15-Octadecatrienoic acid, methyl ester, (Z,Z,Z)-	0.0745505	1.21517e-05	0.229814	8.676e-06	0.593562	-1.98078e-06	0.269783	-4.91943e-06	0.995294	-2.15154e-08	0.635615	-1.93676e-06
50	Heneicosanoic acid, methyl ester	0.170565	0.00018598	0.377655	0.000131102	0.916516	8.7279e-06	0.686861	-3.71688e-05	0.97886	2.18629e-06	0.465474	-6.60911e-05
51	Methyl 10-trans,12-cis-octadecadienoate	0.777945	1.61632e-05	0.490379	4.26713e-05	0.771587	-1.58951e-05	0.821345	1.43111e-05	0.243998	-6.26616e-05	0.598666	-2.9948e-05
52	Dimethyl phthalate	0.571094	3.1282e-06	0.553805	3.87063e-06	0.511681	3.59862e-06	0.502441	4.69354e-06	0.73191	1.88332e-06	0.886368	9.65948e-07
53	cis-11,14-Eicosadienoic acid, methyl ester	0.15078	2.97729e-05	0.461425	1.70518e-05	0.796376	-4.73138e-06	0.639055	-9.48855e-06	0.25082	-1.87813e-05	0.304552	-1.81097e-05
54	Docosanoic acid, methyl ester	0.950721	2.69304e-07	0.790009	-1.33364e-06	0.695617	-1.40016e-06	0.623803	-1.90978e-06	0.114607	-4.87949e-06	0.342277	-3.13932e-06
55	8,11,14-Eicosatrienoic acid, methyl ester	0.228962	9.95561e-06	0.649092	4.38533e-06	0.543696	3.27738e-06	0.992575	6.11054e-08	0.0647272	-1.32969e-05	0.0370347	-1.86958e-05
56	Benzenepropanoic acid, 3,5-bis(1,1-dimethylethyl)-4-hydroxy-, methyl ester	0.874724	-7.60918e-06	0.662862	2.2729e-05	0.555581	1.73233e-05	0.668604	1.48352e-05	0.802573	1.64698e-05	0.537301	4.41551e-05
57	5,8,11,14-Eicosatetraenoic acid, methyl ester, (all-Z)-	0.838059	-6.37623e-06	0.901939	-4.13196e-06	0.964672	-1.01942e-06	0.687821	1.0289e-05	0.67894	-1.01225e-05	0.707431	-9.86718e-06
58	Tricosanoic acid, methyl ester	0.400007	1.22194e-05	0.979348	-4.27999e-07	0.813393	-2.01245e-06	0.624544	-4.56064e-06	0.223995	-9.73634e-06	0.227948	-1.0328e-05
59	Tetracosanoic acid, methyl ester	0.73215	-2.38058e-06	0.797886	-1.99312e-06	0.479145	-3.39379e-06	0.868016	-8.76939e-07	0.0718724	-8.37083e-06	0.365529	-4.52265e-06
60	15-Tetracosenoic acid, methyl ester, (Z)-	0.446544	-2.45428e-05	0.429674	-2.83551e-05	0.143543	-2.67274e-05	0.103241	-3.57453e-05	0.582433	-1.00495e-05	0.195363	-2.79346e-05
61	Cholesta-3,5-diene	0.662231	2.6934e-07	0.773933	1.94878e-07	0.821487	-1.2265e-07	0.911152	-6.80617e-08	0.109456	-9.25039e-07	0.12368	-9.61673e-07
62	Cholest-5-ene, 3-methoxy-, (3.beta.)-	0.844095	6.05862e-06	0.85464	6.38145e-06	0.725641	9.40074e-06	0.658025	1.32469e-05	0.123571	-4.28893e-05	0.193067	-3.77856e-05

## Sheet: PQN
		First	trimester			Second	trimester			Third	trimester
	Metabolite	p-value	Coefficient	Adjusted p-value	Adjusted Coefficient	p-value	Coefficient	Adjusted p-value	Adjusted Coefficient	p-value	Coefficient	Adjusted p-value	Adjusted Coefficient
1	Benzene, (1-methylethyl)-	0.00996483	-0.000115877	0.0702454	-9.09257e-05	0.385403	-3.40059e-05	0.584715	-2.47118e-05	0.698026	-1.49229e-05	0.875147	-6.60893e-06
2	Hexanoic acid, methyl ester	0.92245	1.27911e-06	0.687004	6.3492e-06	0.609942	7.45599e-06	0.421281	1.61311e-05	0.399307	1.28736e-05	0.465905	1.34022e-05
3	Benzene, 1,3-dimethyl-	0.100578	-6.93038e-07	0.513939	-3.13072e-07	0.376357	-3.19681e-07	0.815235	-9.87041e-08	0.694722	1.50822e-07	0.589169	2.29536e-07
4	Benzene, 1-ethyl-2-methyl-	0.0927953	-4.81894e-05	0.26972	-3.42106e-05	0.616478	-9.64326e-06	0.651789	-9.63318e-06	0.833681	-5.57525e-06	0.749006	-9.35493e-06
5	Benzene, 1,2,4-trimethyl-	0.0494852	-0.000102354	0.489168	-4.16473e-05	0.785659	-8.26671e-06	0.815375	-8.29187e-06	0.926109	-4.50899e-06	0.968793	-2.07228e-06
6	Benzene, 1,3,5-trimethyl	0.0983931	-3.76352e-05	0.601113	-1.36914e-05	0.242056	-2.35391e-05	0.702022	-8.76499e-06	0.951824	1.26288e-06	0.901709	2.81231e-06
7	Hexane, 3-methoxy-3-methyl-	0.138392	-0.000177406	0.249927	-0.000148438	0.901881	-1.2491e-05	0.583745	6.65625e-05	0.21564	-0.000155813	0.430047	-0.000109164
8	Benzene, 1-methyl-3-propyl-	0.0510139	-9.9914e-05	0.343119	-5.41504e-05	0.08632	-8.67686e-05	0.249601	-6.51856e-05	0.296933	-5.16586e-05	0.471209	-3.86923e-05
9	Benzene, 1-ethyl-3,5-dimethyl-	0.00977196	-0.000140183	0.0551358	-0.000101636	0.132824	-6.98923e-05	0.35523	-4.77943e-05	0.741601	1.28818e-05	0.831903	9.40248e-06
10	2-Hexenoic acid, methyl ester	0.760942	5.86201e-06	0.726673	7.91749e-06	0.564839	1.26591e-05	0.614129	1.46883e-05	0.700037	8.64636e-06	0.915634	2.98566e-06
11	Pentadecane	0.71597	2.84331e-05	0.541918	5.60297e-05	0.587474	4.74919e-05	0.634497	5.57631e-05	0.557428	5.50548e-05	0.69196	4.57149e-05
12	Benzene, 1-ethyl-3-methyl-	0.046686	-4.59619e-05	0.388735	-2.22461e-05	0.112712	-3.38042e-05	0.324345	-2.34304e-05	0.87978	-3.26124e-06	0.871568	-3.82301e-06
13	Benzene, 1,4-diethyl-	0.0408056	-0.000107003	0.346194	-5.57391e-05	0.468286	-2.972e-05	0.998207	1.04221e-07	0.720504	-1.73739e-05	0.710699	-1.95421e-05
14	Benzene, 1-ethyl-2,4-dimethyl-	0.183625	-6.0597e-05	0.8963	-6.94433e-06	0.15946	-6.84755e-05	0.521118	-3.5075e-05	0.821976	-1.1196e-05	0.821332	-1.22615e-05
15	Benzene, 2-ethyl-1,4-dimethyl-	0.083472	-3.88398e-05	0.610891	-1.29083e-05	0.173504	-2.69291e-05	0.443787	-1.68296e-05	0.810464	-5.0999e-06	0.829979	-4.97097e-06
16	Benzeneethanol, .beta.-ethenyl-	0.689108	-5.94723e-05	0.718278	6.37687e-05	0.605312	-9.53605e-05	0.739607	-6.75966e-05	0.680934	6.6664e-05	0.953826	-1.00244e-05
17	Benzene, 2-ethyl-1,3-dimethyl-	0.0490698	-2.73525e-05	0.427497	-1.2363e-05	0.128386	-1.92433e-05	0.337765	-1.34443e-05	0.927096	-1.1671e-06	0.904743	-1.65909e-06
18	Benzene, 1,2,4,5-tetramethyl-	0.0660273	-1.33232e-05	0.488908	-5.6203e-06	0.124037	-1.03818e-05	0.333928	-7.22859e-06	0.862806	-1.18018e-06	0.865114	-1.26295e-06
19	Benzene, 1-methyl-2-(2-propenyl)-	0.262343	-7.41885e-05	0.902469	-9.72738e-06	0.126619	-0.000100462	0.307842	-7.44958e-05	0.781795	-1.78527e-05	0.757754	-2.16807e-05
20	Benzene, 1,2,3,5-tetramethyl-	0.0929667	-3.33748e-05	0.580509	-1.25635e-05	0.183986	-2.47091e-05	0.435852	-1.61506e-05	0.902538	-2.3251e-06	0.906575	-2.41484e-06
21	1H-Indene, 2,3-dihydro-5-methyl-	0.0531274	-0.000112766	0.360493	-5.88772e-05	0.119275	-8.07292e-05	0.432719	-4.54062e-05	0.949996	-3.44604e-06	0.988545	-8.54651e-07
22	5-Hexenoic acid, methyl ester	0.777033	8.13274e-06	0.73349	1.16474e-05	0.654606	1.41061e-05	0.702332	1.63204e-05	0.548441	1.98183e-05	0.705279	1.57325e-05
23	Decanoic acid, methyl ester	0.822625	1.59293e-05	0.586107	4.5063e-05	0.544458	4.81547e-05	0.563752	6.03807e-05	0.527122	5.3728e-05	0.70279	4.02041e-05
24	Benzene, pentamethyl-	0.838265	1.22269e-05	0.552982	4.13011e-05	0.728827	2.35191e-05	0.700118	3.546e-05	0.667295	3.1027e-05	0.847925	1.69462e-05
25	Dodecanoic acid, methyl ester	0.867428	4.69578e-06	0.566646	1.91713e-05	0.60877	1.17369e-05	0.342308	2.62419e-05	0.379575	-2.24632e-05	0.450457	-2.21378e-05
26	Tridecanoic acid, methyl ester	0.0684288	-7.45269e-06	0.40692	-3.73557e-06	0.148829	-5.45579e-06	0.368691	-3.73567e-06	0.887288	-5.37059e-07	0.859476	-7.21904e-07
27	Naphthalene	0.765261	-1.79186e-06	0.887107	1.01095e-06	0.881621	8.89768e-07	0.784698	2.22552e-06	0.619007	3.09425e-06	0.785212	2.08835e-06
28	Methyl tetradecanoate	0.0863443	9.91699e-06	0.136218	9.41099e-06	0.352697	2.5086e-06	0.393808	2.86582e-06	0.212031	-3.43432e-06	0.49621	-2.0345e-06
29	Naphthalene, 1-methyl-	0.846502	5.28915e-07	0.714687	1.18335e-06	0.601917	1.55202e-06	0.675929	1.7021e-06	0.574754	1.77363e-06	0.779459	1.11386e-06
30	Pentadecanoic acid, methyl ester	0.238445	3.27509e-05	0.462131	2.22607e-05	0.679857	1.07416e-05	0.642708	1.42457e-05	0.524705	-1.41572e-05	0.543842	-1.51815e-05
31	Naphthalene, 2-methyl-	0.85697	1.02357e-06	0.724042	2.37758e-06	0.627353	2.98868e-06	0.672337	3.55171e-06	0.564669	3.78587e-06	0.768948	2.42897e-06
32	Naphthalene, 2,6-dimethyl-	0.798882	1.3993e-06	0.6622	2.82567e-06	0.612699	3.02279e-06	0.6642	3.50858e-06	0.741961	2.0625e-06	0.869551	1.28285e-06
33	Hexadecanoic acid, methyl ester	0.0445829	1.10374e-06	0.340855	5.75045e-07	0.133575	4.84633e-07	0.434654	3.06206e-07	0.465732	2.67895e-07	0.619341	1.99639e-07
34	Naphthalene, 1,4-dimethyl-	0.854752	1.10822e-06	0.686031	2.88624e-06	0.6235	3.2306e-06	0.667696	3.87364e-06	0.581708	3.89697e-06	0.769512	2.59594e-06
35	Heptadecanoic acid, methyl ester	0.34772	6.03035e-05	0.331718	7.06364e-05	0.0691809	0.000112518	0.0722092	0.000130693	0.422785	4.25888e-05	0.998067	-1.46015e-07
36	9-Hexadecenoic acid, methyl ester, (E)-	0.0567718	0.000110986	0.344488	6.05332e-05	0.956816	-2.83169e-06	0.472746	-4.58613e-05	0.56655	3.03539e-05	0.941997	-4.27346e-06
37	9-Hexadecenoic acid, methyl ester, (Z)-	0.0983064	2.3546e-05	0.246164	1.82839e-05	0.467334	3.87552e-06	0.737219	2.1138e-06	0.312787	-7.03737e-06	0.314027	-7.57827e-06
38	Hexadecanoic acid, 14-methyl, methyl ester	0.416518	1.588e-05	0.817591	4.86978e-06	0.874128	-3.16077e-06	0.810136	-5.30821e-06	0.737582	-4.96448e-06	0.397049	-1.51483e-05
39	2,4-Di-tert-butylphenol	0.901041	7.44855e-07	0.939734	5.47991e-07	0.607286	3.2612e-06	0.781172	2.32199e-06	0.776526	1.87336e-06	0.928648	-7.50677e-07
40	cis-10-Heptadecenoic acid, methyl ester	0.624859	7.18567e-05	0.749963	-5.45658e-05	0.354628	0.000132046	0.759659	4.90871e-05	0.446718	-0.000112083	0.080637	-0.000316356
41	Methyl stearate	0.41341	7.64665e-07	0.4787	7.17522e-07	0.377571	7.97553e-07	0.343716	9.94262e-07	0.949399	-4.81249e-08	0.793058	2.22367e-07
42	9-Octadecenoic acid, methyl ester, (E)-	0.0832483	3.55159e-06	0.465305	1.67411e-06	0.817022	3.70742e-07	0.263527	-2.24234e-06	0.234254	1.55852e-06	0.781287	4.02072e-07
43	9-Octadecenoic acid (Z)-, methyl ester	0.0829031	3.80535e-05	0.40609	1.95831e-05	0.499233	1.15894e-05	0.625978	-1.01274e-05	0.564499	9.54875e-06	0.688706	-7.59674e-06
44	Nonadecanoic acid, methyl ester	0.0693853	-1.977e-06	0.353203	-1.09987e-06	0.138716	-1.48359e-06	0.271744	-1.20004e-06	0.989203	1.4166e-08	0.903203	-1.36697e-07
45	9,12-Octadecadienoic acid, methyl ester	0.288422	0.000153143	0.232768	0.00017868	0.411837	-5.87573e-05	0.990229	9.8238e-07	0.106739	-0.000151928	0.435596	-8.05151e-05
46	9,12-Octadecadienoic acid (Z,Z)-, methyl ester	0.874714	1.19401e-07	0.522404	-5.83142e-07	0.395448	-5.3483e-07	0.710051	-2.71771e-07	0.777785	-2.1037e-07	0.914562	9.14117e-08
47	Eicosanoic acid, methyl ester	0.615538	-8.78386e-06	0.688177	-7.90527e-06	0.360742	-1.06905e-05	0.278438	-1.50956e-05	0.951098	6.41358e-07	0.962632	-5.34869e-07
48	gamma.-Linolenic acid, methyl ester	0.972406	-1.40403e-06	0.913752	5.23515e-06	0.837959	6.26113e-06	0.455655	2.93314e-05	0.170692	-5.69943e-05	0.431158	-3.69113e-05
49	9,12,15-Octadecatrienoic acid, methyl ester, (Z,Z,Z)-	0.0961137	1.13802e-05	0.346197	6.74663e-06	0.851218	-7.50315e-07	0.385796	-4.18178e-06	0.830726	9.11835e-07	0.787485	-1.27955e-06
50	Heneicosanoic acid, methyl ester	0.351026	0.000131753	0.573625	8.96884e-05	0.927584	9.03668e-06	0.761553	-3.43476e-05	0.622243	5.47808e-05	0.7327	-4.15042e-05
51	Methyl 10-trans,12-cis-octadecadienoate	0.914704	6.68646e-06	0.568148	3.92044e-05	0.635133	-2.87191e-05	0.83988	1.38941e-05	0.415118	-5.11454e-05	0.821219	-1.4861e-05
52	Dimethyl phthalate	0.748715	2.16711e-06	0.604402	4.12042e-06	0.490825	5.2933e-06	0.421985	7.96682e-06	0.669318	3.4633e-06	0.801119	2.50588e-06
53	cis-11,14-Eicosadienoic acid, methyl ester	0.106797	3.51098e-05	0.459451	1.79152e-05	0.86756	-3.72473e-06	0.690256	-9.89303e-06	0.478707	-1.4366e-05	0.508538	-1.45688e-05
54	Docosanoic acid, methyl ester	0.847909	-8.8748e-07	0.538311	-3.33588e-06	0.70056	-1.69713e-06	0.713919	-1.76825e-06	0.185147	-5.0074e-06	0.506764	-2.72215e-06
55	8,11,14-Eicosatrienoic acid, methyl ester	0.166732	1.13958e-05	0.647456	4.3922e-06	0.303718	6.811e-06	0.679375	3.44071e-06	0.1888	-1.06712e-05	0.112343	-1.57867e-05
56	Benzenepropanoic acid, 3,5-bis(1,1-dimethylethyl)-4-hydroxy-, methyl ester	0.529181	-2.62268e-05	0.750764	1.47246e-05	0.62631	1.52208e-05	0.600863	1.86472e-05	0.420478	4.18055e-05	0.260686	6.27931e-05
57	5,8,11,14-Eicosatetraenoic acid, methyl ester, (all-Z)-	0.623107	-1.5217e-05	0.605216	-1.72123e-05	0.865027	4.54813e-06	0.547052	1.82352e-05	0.997104	1.08847e-07	0.955788	1.80097e-06
58	Tricosanoic acid, methyl ester	0.657475	5.98529e-06	0.569654	-8.99174e-06	0.737591	-3.39974e-06	0.624262	-5.55155e-06	0.223849	-1.25835e-05	0.243132	-1.30838e-05
59	Tetracosanoic acid, methyl ester	0.62381	-3.48337e-06	0.6388	-3.72738e-06	0.433899	-4.3365e-06	0.921872	-6.03945e-07	0.0927194	-9.53832e-06	0.466747	-4.46397e-06
60	15-Tetracosenoic acid, methyl ester, (Z)-	0.314485	-3.26713e-05	0.304586	-3.68793e-05	0.186108	-2.67156e-05	0.118601	-3.875e-05	0.974787	-7.05814e-07	0.369156	-2.34383e-05
61	Cholesta-3,5-diene	0.838691	1.57038e-07	0.981988	-1.92638e-08	0.843916	-1.54067e-07	0.991241	-9.73546e-09	0.0879192	-1.43472e-06	0.10399	-1.46953e-06
62	Cholest-5-ene, 3-methoxy-, (3.beta.)-	0.874118	-3.70265e-06	0.746305	8.31243e-06	0.81261	5.81608e-06	0.481669	1.92671e-05	0.300949	-2.68415e-05	0.483166	-1.92985e-05

## Sheet: SVR
		First	trimester			Second	trimester			Third	trimester
	Metabolite	p-value	Coefficient	Adjusted p-value	Adjusted Coefficient	p-value	Coefficient	Adjusted p-value	Adjusted Coefficient	p-value	Coefficient	Adjusted p-value	Adjusted Coefficient
1	Benzene, (1-methylethyl)-	0.22855	-6.99892e-05	0.20819	-7.97679e-05	0.426979	4.61781e-05	0.648	2.97121e-05	0.415953	-4.49758e-05	0.910739	-6.45341e-06
2	Hexanoic acid, methyl ester	0.480327	8.64304e-06	0.693354	5.88491e-06	0.466816	9.27049e-06	0.61463	8.45473e-06	0.552976	7.67797e-06	0.731129	5.45333e-06
3	Benzene, 1,3-dimethyl-	0.545378	5.08383e-07	0.819115	2.38442e-07	0.572739	3.98334e-07	0.561441	4.60792e-07	0.785843	2.01087e-07	0.413116	6.675e-07
4	Benzene, 1-ethyl-2-methyl-	0.614109	2.68625e-05	0.674215	-2.76747e-05	0.450946	2.87485e-05	0.552998	3.46981e-05	0.833234	9.00002e-06	0.71285	1.68354e-05
5	Benzene, 1,2,4-trimethyl-	0.83658	-1.8821e-05	0.997508	3.4339e-07	0.460598	3.99133e-05	0.7954	1.46944e-05	0.624826	-3.69519e-05	0.780787	-2.23576e-05
6	Benzene, 1,3,5-trimethyl	0.562639	2.99237e-05	0.685968	2.50026e-05	0.828823	-1.29002e-05	0.871867	1.0499e-05	0.374856	-4.18977e-05	0.696424	-1.9359e-05
7	Hexane, 3-methoxy-3-methyl-	0.68583	-4.49994e-05	0.578942	-6.93501e-05	0.51519	6.47373e-05	0.218934	0.000152891	0.434625	-7.55812e-05	0.810871	-2.49321e-05
8	Benzene, 1-methyl-3-propyl-	0.58305	-3.63233e-05	0.729128	-2.56105e-05	0.329424	-7.33635e-05	0.424803	-6.76201e-05	0.151651	-8.15057e-05	0.389134	-5.06172e-05
9	Benzene, 1-ethyl-3,5-dimethyl-	0.264123	-7.93378e-05	0.165242	-0.000118611	0.502365	-6.94249e-05	0.47042	-8.50665e-05	0.903655	5.735e-06	0.91571	5.81734e-06
10	2-Hexenoic acid, methyl ester	0.498174	1.26265e-05	0.653102	9.85122e-06	0.484595	1.35897e-05	0.674203	1.06582e-05	0.74215	6.2872e-06	0.981533	5.53467e-07
11	Pentadecane	0.522226	4.38209e-05	0.655156	3.64022e-05	0.548295	4.17834e-05	0.824891	2.01698e-05	0.773935	2.04587e-05	0.983823	-1.80318e-06
12	Benzene, 1-ethyl-3-methyl-	0.996906	-1.51869e-07	0.90582	-5.68342e-06	0.526702	-2.81175e-05	0.480806	-3.56434e-05	0.497175	-2.46231e-05	0.696334	-1.45025e-05
13	Benzene, 1,4-diethyl-	0.395897	-9.49003e-05	0.57354	-6.84371e-05	0.475206	5.52195e-05	0.36363	7.9594e-05	0.0957961	-0.000197977	0.170673	-0.000165844
14	Benzene, 1-ethyl-2,4-dimethyl-	0.507667	4.70389e-05	0.39541	8.40493e-05	0.72902	-3.36949e-05	0.996442	-4.77681e-07	0.365213	-7.63106e-05	0.536785	-5.23801e-05
15	Benzene, 2-ethyl-1,4-dimethyl-	0.577464	1.71858e-05	0.677966	1.58528e-05	0.895036	4.68666e-06	0.979809	-9.92182e-07	0.525518	-1.68992e-05	0.644903	-1.27815e-05
16	Benzeneethanol, .beta.-ethenyl-	0.415807	0.00017708	0.322134	0.000222915	0.851458	3.42818e-05	0.867422	-3.32606e-05	0.911668	1.83006e-05	0.65121	-8.16665e-05
17	Benzene, 2-ethyl-1,3-dimethyl-	0.998319	4.53287e-08	0.899068	-3.30493e-06	0.581888	-1.31561e-05	0.424787	-2.19712e-05	0.463941	-1.36354e-05	0.560441	-1.14122e-05
18	Benzene, 1,2,4,5-tetramethyl-	0.772626	3.81194e-06	0.886444	2.40095e-06	0.530508	-9.50019e-06	0.408592	-1.44775e-05	0.375933	-9.7775e-06	0.532143	-7.10882e-06
19	Benzene, 1-methyl-2-(2-propenyl)-	0.127812	0.00020973	0.258758	0.000191599	0.681752	-6.08726e-05	0.36309	-0.000165351	0.352973	-9.72108e-05	0.429902	-8.94387e-05
20	Benzene, 1,2,3,5-tetramethyl-	0.603445	1.89033e-05	0.812425	1.07628e-05	0.967798	1.52696e-06	0.73272	-1.4628e-05	0.550601	-1.70176e-05	0.677784	-1.23751e-05
21	1H-Indene, 2,3-dihydro-5-methyl-	0.773267	2.76086e-05	0.900902	-1.50455e-05	0.624445	-5.5289e-05	0.896065	-1.60422e-05	0.647211	-3.89774e-05	0.907981	-1.01704e-05
22	5-Hexenoic acid, methyl ester	0.555495	1.50604e-05	0.759412	9.43884e-06	0.603986	1.33757e-05	0.853071	6.36315e-06	0.664998	1.11711e-05	0.889936	4.49342e-06
23	Decanoic acid, methyl ester	0.63289	2.70542e-05	0.749175	2.15532e-05	0.544658	3.42701e-05	0.818122	1.69175e-05	0.729731	1.99773e-05	0.968064	-2.92792e-06
24	Benzene, pentamethyl-	0.450737	3.86397e-05	0.593703	3.24264e-05	0.525191	3.34039e-05	0.816362	1.62221e-05	0.824042	1.18631e-05	0.879077	-1.02086e-05
25	Dodecanoic acid, methyl ester	0.544083	1.40779e-05	0.624579	1.35968e-05	0.532142	1.14978e-05	0.446566	1.72931e-05	0.372941	-1.64317e-05	0.38396	-1.84677e-05
26	Tridecanoic acid, methyl ester	0.952346	-4.74731e-07	0.543197	-5.722e-06	0.43623	-6.60617e-06	0.252081	-1.14099e-05	0.334419	-6.26712e-06	0.390261	-5.88147e-06
27	Naphthalene	0.540252	3.11704e-06	0.732097	2.10854e-06	0.499639	3.43226e-06	0.710454	2.48123e-06	0.695559	1.99641e-06	0.901216	7.83486e-07
28	Methyl tetradecanoate	0.0780345	9.64767e-06	0.17683	7.96191e-06	0.405334	1.86829e-06	0.516945	1.81347e-06	0.166354	-2.97818e-06	0.364955	-2.07036e-06
29	Naphthalene, 1-methyl-	0.606113	1.14452e-06	0.797315	6.88265e-07	0.560314	1.29308e-06	0.870999	4.80791e-07	0.729527	7.81512e-07	0.968882	-1.1163e-07
30	Pentadecanoic acid, methyl ester	0.156619	3.58248e-05	0.41689	2.18851e-05	0.55614	1.19528e-05	0.642623	1.08234e-05	0.48718	-1.19463e-05	0.507787	-1.28588e-05
31	Naphthalene, 2-methyl-	0.611955	2.32045e-06	0.80651	1.35455e-06	0.578043	2.54478e-06	0.864577	1.03699e-06	0.715898	1.69551e-06	0.985721	-1.0543e-07
32	Naphthalene, 2,6-dimethyl-	0.552865	2.75011e-06	0.740372	1.8375e-06	0.543612	2.83443e-06	0.828511	1.33175e-06	0.878651	7.10234e-07	0.892062	-7.91301e-07
33	Hexadecanoic acid, methyl ester	0.0463341	6.36926e-07	0.349105	3.29065e-07	0.17966	2.32588e-07	0.516682	1.31883e-07	0.838016	3.48884e-08	0.890432	2.52597e-08
34	Naphthalene, 1,4-dimethyl-	0.57668	2.78216e-06	0.752677	1.88165e-06	0.546478	3.03552e-06	0.827864	1.44967e-06	0.741258	1.6981e-06	0.978495	-1.74278e-07
35	Heptadecanoic acid, methyl ester	0.253849	7.33374e-05	0.286326	7.59191e-05	0.0428159	0.000114851	0.0567727	0.00012759	0.510905	2.84145e-05	0.853033	-9.34481e-06
36	9-Hexadecenoic acid, methyl ester, (E)-	0.0393637	9.98633e-05	0.286404	5.74209e-05	0.804666	8.83958e-06	0.651734	-1.90935e-05	0.68859	1.32939e-05	0.96976	-1.35848e-06
37	9-Hexadecenoic acid, methyl ester, (Z)-	0.0666052	2.23189e-05	0.220492	1.6549e-05	0.472704	2.9377e-06	0.755888	1.50382e-06	0.309006	-5.08546e-06	0.328682	-5.18385e-06
38	Hexadecanoic acid, 14-methyl, methyl ester	0.252327	1.7274e-05	0.722907	5.83171e-06	0.80727	3.13316e-06	0.956084	-7.74329e-07	0.69077	-3.96449e-06	0.433857	-9.1e-06
39	2,4-Di-tert-butylphenol	0.47781	4.92012e-06	0.604218	4.33859e-06	0.344865	6.62814e-06	0.470477	6.52877e-06	0.71484	2.51546e-06	0.912218	9.54771e-07
40	cis-10-Heptadecenoic acid, methyl ester	0.376049	0.000108637	0.907933	-1.63841e-05	0.340636	9.12671e-05	0.815123	2.48106e-05	0.472888	-7.0838e-05	0.143102	-0.000172738
41	Methyl stearate	0.207016	7.33845e-07	0.473179	4.57068e-07	0.322974	4.35198e-07	0.459086	3.69026e-07	0.829063	-8.23265e-08	0.95171	2.52771e-08
42	9-Octadecenoic acid, methyl ester, (E)-	0.0503053	3.1578e-06	0.334144	1.7312e-06	0.578274	5.51488e-07	0.54428	-7.3157e-07	0.428323	6.37964e-07	0.862459	1.51028e-07
43	9-Octadecenoic acid (Z)-, methyl ester	0.0530858	3.3434e-05	0.353239	1.76904e-05	0.360458	1.07307e-05	0.803424	-3.46419e-06	0.790674	2.78634e-06	0.653581	-5.22989e-06
44	Nonadecanoic acid, methyl ester	0.97742	-4.90584e-08	0.572213	-1.16261e-06	0.616431	-8.70991e-07	0.28676	-2.25911e-06	0.670056	-6.06464e-07	0.676902	-6.33967e-07
45	9,12-Octadecadienoic acid, methyl ester	0.092307	0.000260279	0.149467	0.000249984	0.602478	-2.91805e-05	0.937481	4.98162e-06	0.0830603	-0.000127845	0.36869	-7.29982e-05
46	9,12-Octadecadienoic acid (Z,Z)-, methyl ester	0.307328	5.01053e-07	0.955623	-3.3382e-08	0.954691	2.1435e-08	0.941514	3.04723e-08	0.788207	-1.04198e-07	0.950609	2.62879e-08
47	Eicosanoic acid, methyl ester	0.725281	5.5942e-06	0.851282	-3.38898e-06	0.699618	-3.34171e-06	0.422842	-8.28608e-06	0.9056	-8.9705e-07	0.86758	-1.37404e-06
48	gamma.-Linolenic acid, methyl ester	0.868677	6.49189e-06	0.821054	1.04709e-05	0.799975	6.23518e-06	0.464665	2.3048e-05	0.164295	-4.57341e-05	0.436787	-2.83183e-05
49	9,12,15-Octadecatrienoic acid, methyl ester, (Z,Z,Z)-	0.0533123	1.1805e-05	0.291825	6.92385e-06	0.994316	-2.18575e-08	0.448836	-2.71565e-06	0.935289	2.4117e-07	0.76227	-9.88064e-07
50	Heneicosanoic acid, methyl ester	0.117214	0.000190014	0.526832	8.63271e-05	0.552467	5.02145e-05	0.858628	-1.68051e-05	0.777009	2.37924e-05	0.612433	-4.74343e-05
51	Methyl 10-trans,12-cis-octadecadienoate	0.591781	3.22213e-05	0.472377	4.63791e-05	0.861248	-9.80543e-06	0.768084	1.9006e-05	0.37905	-4.61642e-05	0.732234	-1.89661e-05
52	Dimethyl phthalate	0.506875	4.49578e-06	0.597885	4.24435e-06	0.462333	5.02743e-06	0.568222	4.99379e-06	0.759828	2.12325e-06	0.959708	4.35536e-07
53	cis-11,14-Eicosadienoic acid, methyl ester	0.0832525	3.22479e-05	0.464629	1.52925e-05	0.861244	2.84776e-06	0.77236	-5.17034e-06	0.437571	-1.11387e-05	0.470261	-1.12116e-05
54	Docosanoic acid, methyl ester	0.714614	1.40338e-06	0.686453	-1.87168e-06	0.989248	4.84385e-08	0.724801	-1.39855e-06	0.15343	-4.45512e-06	0.451518	-2.58074e-06
55	8,11,14-Eicosatrienoic acid, methyl ester	0.127447	1.10631e-05	0.618031	4.21049e-06	0.309866	4.87643e-06	0.718183	2.11047e-06	0.182248	-7.98455e-06	0.134125	-1.05174e-05
56	Benzenepropanoic acid, 3,5-bis(1,1-dimethylethyl)-4-hydroxy-, methyl ester	0.88914	-7.14574e-06	0.846011	1.12807e-05	0.427058	2.94448e-05	0.645417	1.95192e-05	0.734383	2.36095e-05	0.471287	5.80416e-05
57	5,8,11,14-Eicosatetraenoic acid, methyl ester, (all-Z)-	0.888781	3.61428e-06	0.795144	-7.32617e-06	0.673244	8.01691e-06	0.540494	1.30579e-05	0.934746	-1.7213e-06	0.996595	-9.70839e-08
58	Tricosanoic acid, methyl ester	0.410933	8.81442e-06	0.740436	-4.17005e-06	0.986375	1.3891e-07	0.714539	-3.35545e-06	0.229387	-1e-05	0.244556	-1.06368e-05
59	Tetracosanoic acid, methyl ester	0.961812	2.78295e-07	0.791937	-1.73498e-06	0.668429	-2.05609e-06	0.997316	-1.82005e-08	0.0758904	-8.77232e-06	0.440715	-4.19524e-06
60	15-Tetracosenoic acid, methyl ester, (Z)-	0.509269	-2.17659e-05	0.301078	-3.84178e-05	0.252793	-1.90854e-05	0.14645	-2.93493e-05	0.813919	-4.15193e-06	0.315141	-2.03833e-05
61	Cholesta-3,5-diene	0.56021	3.78188e-07	0.947212	4.77357e-08	0.902067	-6.93151e-08	0.847884	-1.23161e-07	0.102314	-1.0259e-06	0.10262	-1.14087e-06
62	Cholest-5-ene, 3-methoxy-, (3.beta.)-	0.886654	4.33815e-06	0.947926	-2.23344e-06	0.923741	2.67545e-06	0.950752	1.93625e-06	0.0926181	-4.83215e-05	0.115061	-4.71653e-05

## Sheet: LOWESS
		First	trimester			Second	trimester			Third	trimester
	Metabolite	p-value	Coefficient	Adjusted p-value	Adjusted Coefficient	p-value	Coefficient	Adjusted p-value	Adjusted Coefficient	p-value	Coefficient	Adjusted p-value	Adjusted Coefficient
1	Benzene, (1-methylethyl)-	0.370641	-4.72933	0.381248	-5.26783	0.548114	3.26642	0.950075	0.405154	0.686508	-2.06056	0.790967	-1.47198
2	Hexanoic acid, methyl ester	0.394333	2.69398	0.429316	2.95769	0.281524	4.23792	0.322382	5.0352	0.384089	3.32629	0.596959	2.33193
3	Benzene, 1,3-dimethyl-	0.771052	2.65433	0.877028	1.58784	0.967671	0.344114	0.836344	-1.99582	0.755298	3.20361	0.82794	2.5542
4	Benzene, 1-ethyl-2-methyl-	0.489901	4.03144	0.819618	1.52009	0.54809	2.16911	0.879335	0.642483	0.63928	2.40187	0.964244	-0.251907
5	Benzene, 1,2,4-trimethyl-	0.752939	-1.91942	0.990749	-0.078776	0.562662	2.18278	0.905488	-0.461893	0.576085	-3.45336	0.420608	-5.49519
6	Benzene, 1,3,5-trimethyl	0.524909	6.82464	0.514799	7.64696	0.595154	-6.51997	0.627583	-6.78999	0.646284	-4.38158	0.44402	-8.12941
7	Hexane, 3-methoxy-3-methyl-	0.498661	-0.887514	0.490439	-1.07049	0.754587	0.393147	0.453976	1.12571	0.239615	-1.62676	0.41704	-1.23475
8	Benzene, 1-methyl-3-propyl-	0.774869	-1.36453	0.97227	-0.183676	0.323678	-5.29515	0.295563	-6.43524	0.238489	-4.67404	0.346853	-3.99282
9	Benzene, 1-ethyl-3,5-dimethyl-	0.307894	-5.01986	0.210225	-6.71601	0.49802	-4.78326	0.355009	-7.71795	0.642203	2.01744	0.940546	0.367156
10	2-Hexenoic acid, methyl ester	0.434275	1.33179	0.357192	1.83505	0.325413	2.18875	0.38896	2.42763	0.963375	0.0904001	0.784562	-0.641753
11	Pentadecane	0.339184	1.69045	0.313021	2.0799	0.326248	2.18769	0.550794	1.66488	0.591785	1.18088	0.790595	0.684077
12	Benzene, 1-ethyl-3-methyl-	0.759232	2.15236	0.795096	2.08838	0.494151	-5.47809	0.267593	-10.4438	0.868623	-1.16422	0.506462	-5.21267
13	Benzene, 1,4-diethyl-	0.878334	-1.07084	0.966861	0.320345	0.472052	4.61455	0.494284	4.65331	0.486107	-5.05793	0.231641	-9.60668
14	Benzene, 1-ethyl-2,4-dimethyl-	0.415536	4.53228	0.324125	6.6167	0.705971	-2.8335	0.682768	-3.48073	0.725448	-2.20148	0.464421	-5.09855
15	Benzene, 2-ethyl-1,4-dimethyl-	0.471519	4.06783	0.572073	3.64237	0.973207	-0.221958	0.599609	-3.99419	0.865961	-0.883054	0.571118	-3.31129
16	Benzeneethanol, .beta.-ethenyl-	0.515618	1.73176	0.293431	3.05016	0.937781	-0.187642	0.735187	-0.894772	0.809232	0.511516	0.74659	-0.767622
17	Benzene, 2-ethyl-1,3-dimethyl-	0.738574	2.22587	0.751349	2.40878	0.62337	-3.7867	0.313715	-9.1389	0.918382	-0.643455	0.584084	-3.82067
18	Benzene, 1,2,4,5-tetramethyl-	0.571925	3.97723	0.653835	3.59543	0.601136	-4.184	0.2763	-10.2801	0.83929	-1.29737	0.520482	-4.5723
19	Benzene, 1-methyl-2-(2-propenyl)-	0.142955	9.39068	0.26627	8.29845	0.66446	-3.05911	0.242012	-10.3645	0.74821	-1.83074	0.426201	-5.0716
20	Benzene, 1,2,3,5-tetramethyl-	0.544193	3.82488	0.680972	2.96227	0.844317	-1.35986	0.396332	-6.85915	0.880628	-0.853107	0.558307	-3.65522
21	1H-Indene, 2,3-dihydro-5-methyl-	0.628375	3.38471	0.874296	1.29217	0.533535	-4.81692	0.474357	-6.30566	0.953997	0.399978	0.70213	-2.94599
22	5-Hexenoic acid, methyl ester	0.444776	1.29421	0.55256	1.17152	0.500512	1.35065	0.788907	0.703697	0.568402	1.06369	0.855736	0.415195
23	Decanoic acid, methyl ester	0.503783	1.18283	0.455334	1.52165	0.365941	1.90459	0.632034	1.28217	0.670957	0.864026	0.980841	-0.0590946
24	Benzene, pentamethyl-	0.30385	2.35388	0.345518	2.50668	0.373576	2.46436	0.739528	1.19727	0.740669	0.867409	0.842103	-0.626354
25	Dodecanoic acid, methyl ester	0.491827	1.39677	0.395973	2.06261	0.551569	0.71459	0.363386	1.29703	0.235638	-1.65486	0.308072	-1.53488
26	Tridecanoic acid, methyl ester	0.65123	3.27218	0.934504	0.668516	0.630024	-3.62007	0.289062	-9.25126	0.801654	-1.53393	0.47663	-4.88109
27	Naphthalene	0.473275	2.42777	0.51859	2.55799	0.431315	3.02197	0.775274	1.4508	0.620296	1.87238	0.929597	-0.403761
28	Methyl tetradecanoate	0.0540883	2.88849	0.139985	2.38979	0.316943	0.606797	0.440847	0.58638	0.217243	-0.709302	0.431728	-0.484184
29	Naphthalene, 1-methyl-	0.46411	1.36771	0.486725	1.50611	0.360606	2.05172	0.665301	1.25773	0.588419	1.19368	0.950589	0.165268
30	Pentadecanoic acid, methyl ester	0.124041	1.91934	0.353369	1.2285	0.516535	0.654618	0.624161	0.569228	0.52209	-0.528102	0.504434	-0.623174
31	Naphthalene, 2-methyl-	0.466538	1.38351	0.494386	1.50544	0.388843	1.94378	0.655084	1.29956	0.568453	1.27415	0.931752	0.231374
32	Naphthalene, 2,6-dimethyl-	0.41668	1.46321	0.451278	1.57922	0.365713	1.92645	0.626955	1.33056	0.911526	0.212699	0.909462	-0.265036
33	Hexadecanoic acid, methyl ester	0.0350792	6.30671	0.293217	3.47238	0.189847	2.13856	0.586761	1.0489	0.793101	0.428936	0.947979	0.115667
34	Naphthalene, 1,4-dimethyl-	0.432277	1.56157	0.446481	1.75125	0.361097	2.20841	0.635343	1.48154	0.62737	1.18775	0.964099	0.132323
35	Heptadecanoic acid, methyl ester	0.204456	1.06275	0.22242	1.12853	0.0346343	1.54619	0.0467463	1.72386	0.43021	0.441367	0.94878	-0.0417312
36	9-Hexadecenoic acid, methyl ester, (E)-	0.0267098	3.2513	0.219276	1.98459	0.802434	0.272157	0.645778	-0.583722	0.621825	0.488154	0.969767	-0.0408604
37	9-Hexadecenoic acid, methyl ester, (Z)-	0.0555015	2.5562	0.191352	1.92883	0.481862	0.309533	0.778188	0.146376	0.279518	-0.594259	0.280183	-0.633439
38	Hexadecanoic acid, 14-methyl, methyl ester	0.185846	2.28534	0.59623	0.984026	0.768121	0.438305	0.950618	-0.10065	0.778167	-0.312865	0.444027	-1.00612
39	2,4-Di-tert-butylphenol	0.353123	1.63667	0.333811	1.992	0.174879	2.594	0.265772	2.67992	0.626105	0.933228	0.941268	-0.179233
40	cis-10-Heptadecenoic acid, methyl ester	0.269666	1.80245	0.937511	0.145053	0.308041	1.30147	0.813758	0.334891	0.516398	-0.802965	0.135338	-2.23941
41	Methyl stearate	0.181479	3.21608	0.413201	2.10487	0.348271	1.7021	0.521209	1.32324	0.86828	-0.260715	0.996764	0.00699253
42	9-Octadecenoic acid, methyl ester, (E)-	0.0364597	4.50997	0.278184	2.60133	0.590561	0.707519	0.491145	-1.11005	0.337682	1.05866	0.846197	0.234562
43	9-Octadecenoic acid (Z)-, methyl ester	0.0510915	3.85285	0.342662	2.05497	0.433108	1.0716	0.682695	-0.6612	0.804794	0.303063	0.578816	-0.763082
44	Nonadecanoic acid, methyl ester	0.702516	2.3039	0.977579	0.190523	0.664317	-2.66852	0.277712	-7.83352	0.978665	-0.140856	0.644354	-2.67848
45	9,12-Octadecadienoic acid, methyl ester	0.0673044	3.79489	0.0817313	3.80296	0.710612	-0.2719	0.67857	0.335522	0.142983	-1.39286	0.627668	-0.504082
46	9,12-Octadecadienoic acid (Z,Z)-, methyl ester	0.287597	2.83263	0.943068	0.226358	0.965225	-0.0907006	0.930877	-0.200599	0.836517	-0.443372	0.966641	-0.100111
47	Eicosanoic acid, methyl ester	0.551321	1.70352	0.913945	0.343137	0.68099	-0.663771	0.399169	-1.59684	0.986357	-0.0238084	0.873028	-0.239899
48	gamma.-Linolenic acid, methyl ester	0.84119	0.130013	0.79979	0.193133	0.839064	0.081358	0.506328	0.337363	0.158037	-0.746514	0.384845	-0.501835
49	9,12,15-Octadecatrienoic acid, methyl ester, (Z,Z,Z)-	0.0445248	2.96831	0.246845	1.81138	0.995305	-0.00431914	0.435338	-0.670888	0.8946	0.0937296	0.754038	-0.244974
50	Heneicosanoic acid, methyl ester	0.0638117	4.94139	0.340333	2.78344	0.520609	1.21638	0.870147	-0.341182	0.646252	0.828283	0.667374	-0.86321
51	Methyl 10-trans,12-cis-octadecadienoate	0.609051	0.533174	0.445099	0.869034	0.832345	-0.200342	0.751796	0.345072	0.370313	-0.781644	0.744321	-0.301137
52	Dimethyl phthalate	0.471191	0.987138	0.368359	1.41809	0.256003	2.09656	0.258848	2.50761	0.964512	0.0724445	0.883926	-0.269947
53	cis-11,14-Eicosadienoic acid, methyl ester	0.0648365	2.51786	0.394766	1.29578	0.82398	0.266186	0.775836	-0.376194	0.456408	-0.779086	0.452999	-0.85774
54	Docosanoic acid, methyl ester	0.53971	1.15196	0.90701	-0.256704	0.924494	0.163277	0.789273	-0.505633	0.178413	-2.07223	0.452874	-1.27043
55	8,11,14-Eicosatrienoic acid, methyl ester	0.102004	1.93252	0.55081	0.816252	0.2964	0.812375	0.729815	0.327199	0.191847	-1.25034	0.118844	-1.78777
56	Benzenepropanoic acid, 3,5-bis(1,1-dimethylethyl)-4-hydroxy-, methyl ester	0.74543	0.776903	0.521852	1.7254	0.290471	1.9457	0.45342	1.54395	0.310045	3.24802	0.171454	5.12666
57	5,8,11,14-Eicosatetraenoic acid, methyl ester, (all-Z)-	0.779242	0.432244	0.904105	-0.200777	0.686167	0.472353	0.585971	0.713202	0.992442	0.0120435	0.968068	-0.0549949
58	Tricosanoic acid, methyl ester	0.314419	1.65636	0.910755	-0.212454	0.979609	0.0318233	0.724709	-0.495202	0.251359	-1.45754	0.24333	-1.63669
59	Tetracosanoic acid, methyl ester	0.85936	0.270326	0.906814	-0.200675	0.674241	-0.520092	0.988	-0.0210351	0.0785299	-2.35863	0.414873	-1.19958
60	15-Tetracosenoic acid, methyl ester, (Z)-	0.59662	-0.859399	0.364293	-1.64888	0.237269	-1.00293	0.130383	-1.55638	0.810479	-0.203529	0.295031	-1.0277
61	Cholesta-3,5-diene	0.519908	1.28337	0.872833	0.357196	0.899703	-0.212285	0.949346	-0.124398	0.0256861	-3.66665	0.0464365	-3.5309
62	Cholest-5-ene, 3-methoxy-, (3.beta.)-	0.917341	0.205258	0.912297	0.245326	0.728992	0.596477	0.606896	1.05433	0.105182	-2.66535	0.18338	-2.23227
