# Supplementary material for: Analytical challenges of untargeted GC-MS-based metabolomics and the critical issues in selecting the data processing strategy
Source: F1000Res. 2017 Jun 22;6:967. [Version 1] doi: 10.12688/f1000research.11823.1 (PMC5553085; doi:10.12688/f1000research.11823.1)
Supplement: Supplementary file 7 [file f1000research-6-12777-s0006.tgz]

Archive with 1 entries (1 files):
- c2c8a3dc-c7af-41f0-9177-62e8eb54bd71.tif
